# Supplementary material for: Analysis of Essential and Nonessential Elements in Local and Imported Raw and Cooked Rice (Oryza sativa) Samples in Ethiopia
Source: Int J Anal Chem. 2026 Apr 28;2026:1237306. doi: 10.1155/ianc/1237306 (PMC13125719; doi:10.1155/ianc/1237306)
Supplement: Supplementary file 1 — Supporting Information Additional supporting information can be found online in the Supporting Information section. [file IANC-2026-1237306-s001.zip]

Archive with 2 entries (2 files):
- Supplementary Figure.pptx
- TG-Revised SI-251114.docx
